# Supplementary material for: Cultural Competence of Obstetricians/Gynecologists and Midwives Providing Midwifery Care to Roma Women in Western Greece
Source: Healthcare (Basel). 2025 Jan 19;13(2):190. doi: 10.3390/healthcare13020190 (PMC11764572; doi:10.3390/healthcare13020190)
Supplement: Supplementary file 1 [file healthcare-13-00190-s001.zip]

Archive with 1 entries (1 files):
- healthcare-3377415-supplementary.pdf
